# Supplementary material for: Effect of Biochar Type, Concentration and Washing Conditions on the Germination Parameters of Three Model Crops
Source: Plants (Basel). 2023 Jun 7;12(12):2235. doi: 10.3390/plants12122235 (PMC10303376; doi:10.3390/plants12122235)
Supplement: Supplementary file 1 [file plants-12-02235-s001.zip]

Archive with 1 entries (1 files):
- plants-2420080-supplementary.pdf
